# Supplementary material for: Oncogenic CARMA1 couples NF-κB and β-catenin signaling in diffuse large B-cell lymphomas
Source: Oncogene. 2016 Jan 18;35(32):4269–81. doi: 10.1038/onc.2015.493 (PMC4981874; doi:10.1038/onc.2015.493)
Supplement: Supplementary Table S1 [file onc2015493x3.xls]

## Sheet: Tabelle1
Table S1: Mass spectrometry approach identifies a list of putative CARMA1 interaction partners
		WT		WT P/I		L244P		S243P		F123I/K208M		L225LI
CARD11	ENSG00000198286	+++	1.58596e-06	+++	1.63093e-06	+++	1.70807e-06	+++	6.65097e-06	++	5.25551e-05	+++	2.72742e-06
TRIM14 †	ENSG00000106785											+++	4.97683e-06
CSNK2A2	ENSG00000070770			+++	0.0426631			+++	0.0465002			+++	0.0176084
GSK3A	ENSG00000105723											+++	7.92767e-05
CSNK2B	ENSG00000204435	++	0.00873325	++	0.00484845			++	0.00708949	+	0.0313106	+++	0.00164576
FAM83G	ENSG00000188522	+	0.000233911	+	0.00294033	+++	0.00118441	++	8.16203e-05	+	0.0432633	+++	2.73895e-06
FAM83D	ENSG00000101447			+	0.0313458	++	0.00146949	+	0.00529935			+++	0.000591139
APC	ENSG00000134982					+	0.0058915	+	0.0220351			+++	7.36321e-05
CEP170	ENSG00000143702					+	0.00804146	+	0.0122161	+	0.0489023	+++	5.05924e-06
ZNF318	ENSG00000171467					++	0.00105345	+	0.00151981	+	0.00348037	+++	2.73145e-05
JUP	ENSG00000173801			+		+	0.00480011					+++	0.000558672
HMMR	ENSG00000072571					++	0.0100484	+	0.00368182			++	0.000641741
PGAM5	ENSG00000247077	+	0.0186727	+	0.0254797			+	0.0125662	+	0.0477039	++	0.00012682
GSK3B	ENSG00000082701											++	0.00821868
AXIN1	ENSG00000103126					+	0.0161254	+	0.0211523			++	0.000666266
GAPVD1	ENSG00000165219					+	0.0107413	+	0.00275066			++	0.000490517
HSPD1	ENSG00000144381	++	6.558e-05	++	5.37198e-05	++	0.000113326	++	0.000110953	++	0.000243318	++	9.65515e-05
FAM83H †	ENSG00000180921											++	0.0255533
CTNNB1	ENSG00000168036											++	0.00734911
WDR62	ENSG00000075702											++	0.0372144
FAM91A1	ENSG00000176853	+	0.00154016	+	0.0307122	+	0.0207795	+	0.019546			++	0.00478045
USP9X	ENSG00000124486	+++	0.00601139	+++	0.00403885			++	0.0263034			++	0.0230055
WDR11	ENSG00000120008	+	0.0126219	+	0.0304578	+	0.0258651					++	0.0121372
DYNLL1 †	ENSG00000088986											+	0.00799013
CSNK2A1	ENSG00000101266					+	0.00139025	+	0.0147238			+	0.000880256
USP7	ENSG00000187555			+				+	0.000466157
MAP4K1 †	ENSG00000104814			++	0.000985065
BCL6 †	ENSG00000113916	Infinite	0.0315088	Infinite	0.0299546	Infinite	0.016915	Infinite	0.0194125			Infinite	0.00746873
CSNK1A1 †	ENSG00000113712	Infinite	0.000243694	Infinite	3.31659e-05	Infinite	1.52548e-05	Infinite	6.59465e-10			Infinite	2.66156e-06
KLHL7 †	ENSG00000122550	Infinite	0.0242951	Infinite	0.0329469
PLG †	ENSG00000122194	Infinite	0.0227662	Infinite	0.0361018					Infinite	0.0422843	Infinite	0.00876567
PSMD4 †	ENSG00000159352			Infinite	2.96256e-07
RLTPR †	ENSG00000159753			Infinite	0.0315179	Infinite	0.034867
SNAPIN †	ENSG00000143553											Infinite	2.69494e-07
