# Supplementary material for: Oncogenic CARMA1 couples NF-κB and β-catenin signaling in diffuse large B-cell lymphomas
Source: Oncogene. 2016 Jan 18;35(32):4269–81. doi: 10.1038/onc.2015.493 (PMC4981874; doi:10.1038/onc.2015.493)
Supplement: Supplementary Table S2 [file onc2015493x4.xls]

## Sheet: Sheet1
Table S2: Gene set enrichment analyses for all available WNT signatures
Signatures DB	Signature Name	Interpretation Card	Measured Members	enrich- ment score	permu-tations	p[GSEA]
MolSigDBv4_0_dMay2014	REACTOME_SIGNALING_BY_WNT	http://www.broadinstitute.org/gsea/msigdb/cards/REACTOME_SIGNALING_BY_WNT	64	0.33758	819	0.221001
MolSigDBv4_0_dMay2014	LABBE_TARGETS_OF_TGFB1_AND_WNT3A_DN	http://www.broadinstitute.org/gsea/msigdb/cards/LABBE_TARGETS_OF_TGFB1_AND_WNT3A_DN	108	0.287631	352	0.357955
MolSigDBv4_0_dMay2014	WILLERT_WNT_SIGNALING	http://www.broadinstitute.org/gsea/msigdb/cards/WILLERT_WNT_SIGNALING	23	0.332319	354	0.627119
MolSigDBv4_0_dMay2014	LABBE_WNT3A_TARGETS_UP	http://www.broadinstitute.org/gsea/msigdb/cards/LABBE_WNT3A_TARGETS_UP	112	0.257265	369	0.612466
MolSigDBv4_0_dMay2014	BIOCARTA_WNT_PATHWAY	http://www.broadinstitute.org/gsea/msigdb/cards/BIOCARTA_WNT_PATHWAY	26	0.230503	186	0.962366
MolSigDBv4_0_dMay2014	MORF_WNT1	http://www.broadinstitute.org/gsea/msigdb/cards/MORF_WNT1	107	0.206391	268	0.955224
MolSigDBv4_0_dMay2014	KEGG_WNT_SIGNALING_PATHWAY	http://www.broadinstitute.org/gsea/msigdb/cards/KEGG_WNT_SIGNALING_PATHWAY	151	0.20389	266	0.992481
MolSigDBv4_0_dMay2014	WNT_UP.V1_UP	http://www.broadinstitute.org/gsea/msigdb/cards/WNT_UP.V1_UP	178	-0.18811	184	1
MolSigDBv4_0_dMay2014	SANSOM_WNT_PATHWAY_REQUIRE_MYC	http://www.broadinstitute.org/gsea/msigdb/cards/SANSOM_WNT_PATHWAY_REQUIRE_MYC	58	-0.206169	70	0.985714
MolSigDBv4_0_dMay2014	LABBE_WNT3A_TARGETS_DN	http://www.broadinstitute.org/gsea/msigdb/cards/LABBE_WNT3A_TARGETS_DN	96	-0.2023	79	0.974684
MolSigDBv4_0_dMay2014	WNT_UP.V1_DN	http://www.broadinstitute.org/gsea/msigdb/cards/WNT_UP.V1_DN	170	-0.231428	186	0.72043
MolSigDBv4_0_dMay2014	LABBE_TARGETS_OF_TGFB1_AND_WNT3A_UP	http://www.broadinstitute.org/gsea/msigdb/cards/LABBE_TARGETS_OF_TGFB1_AND_WNT3A_UP	111	-0.225786	73	0.849315
